# Supplementary material for: Untargeted Metabolomic Analysis Reveals Plasma Differences between Mares with Endometritis and Healthy Ones
Source: Animals (Basel). 2024 Jun 29;14(13):1933. doi: 10.3390/ani14131933 (PMC11240781; doi:10.3390/ani14131933)
Supplement: Supplementary file 1 [file animals-14-01933-s001.zip]

Archive with 1 entries (1 files):
- animals-3014353-supplementary.pdf
